# Supplementary material for: Causal relationship between telomere length and sepsis: a bidirectional Mendelian randomization study
Source: Sci Rep. 2024 Mar 5;14:5397. doi: 10.1038/s41598-024-56205-z (PMC10914758; doi:10.1038/s41598-024-56205-z)
Supplement: Supplementary file 3 — Supplementary Tables. [file 41598_2024_56205_MOESM3_ESM.xlsx]

## Sheet: Table S1 
Supplementary Table S1 .Details of the GWASs included in the MR.
Dataset	Phenotype	Population	ncase	ncontrol	Sample size	nSNPs	Author	Year	Consortium	Data download
ieu-b-4879	Telomere length	European	-	472174	472174	20134421	Codd	2021	UK Biobank	https://gwas.mrcieu.ac.uk/datasets/ieu-b-4879/
ieu-b-4980	Sepsis	European	11643	474841	486484	12243539	Hamilton F	2021	UK Biobank	https://gwas.mrcieu.ac.uk/datasets/ieu-b-4980/
ieu-b-4981	Sepsis (28 day death in critical care)	European	347	431018	431365	12243324	Hamilton F	2021	UK Biobank	https://gwas.mrcieu.ac.uk/datasets/ieu-b-4981/
ieu-b-4982	Sepsis (critical care)	European	1380	429985	431365	12243372	Hamilton F	2021	UK Biobank	https://gwas.mrcieu.ac.uk/datasets/ieu-b-4982/
ieu-b-5086	Sepsis (28 day death)	European	1896	484588	486484	12243487	Hamilton F	2021	UK Biobank	https://gwas.mrcieu.ac.uk/datasets/ieu-b-5086/
ieu-b-5088	Sepsis (under 75)	European	11568	451301	462869	12243540	Hamilton F	2021	UK Biobank	https://gwas.mrcieu.ac.uk/datasets/ieu-b-5088/

## Sheet: Table S2 
Supplementary Table S2. Genetic variants used as IVs in the MR and the corresponding F statistics.
Exposure	IVs	Chromosome	Base pair	Beta	SE	p	Effect allele	Other allele	Eaf	mean F-statistic
Telomere length
	rs1003322	22	51072289	0.0141734	0.00247546	1e-08	A	C	0.213742	32.7821
	rs10112752	8	73958718	-0.0287522	0.00202518	9.49948e-46	A	G	0.430369	201.565
	rs1023767	8	95530969	-0.0183732	0.00234772	5.00035e-15	A	G	0.237595	61.2459
	rs10768683	11	5247791	0.0469922	0.00277015	1.50003e-64	G	C	0.841033	287.77
	rs10773176	12	122944713	-0.0172009	0.00228534	5.19996e-14	G	A	0.741214	56.6501
	rs10774624	12	111833788	0.0149944	0.00205494	2.90001e-13	A	G	0.53276	53.2427
	rs10805346	4	9920347	0.0117072	0.00202147	7.00003e-09	C	T	0.439339	33.5406
	rs10840270	11	9629553	0.014383	0.00212494	1.29987e-11	G	C	0.655684	45.8148
	rs10845387	12	11757743	-0.0141214	0.00209396	1.50003e-11	A	G	0.352666	45.4798
	rs10905255	10	5870267	-0.0182493	0.00203099	2.60016e-19	T	G	0.57919	80.7378
	rs11085072	19	4368142	-0.0131806	0.00236713	2.59998e-08	T	C	0.236909	31.0046
	rs11117354	16	88092092	0.0232506	0.00219601	3.40017e-26	C	T	0.696513	112.098
	rs111527438	17	29252703	0.0125	0.00211016	3.09999e-09	C	T	0.351251	35.0905
	rs111950327	16	48283993	0.0238271	0.00409406	5.89997e-09	C	G	0.063628	33.8715
	rs11212631	11	108304509	-0.0193458	0.00256554	4.70002e-14	C	T	0.199229	56.8612
	rs112394943	3	197842892	-0.0198961	0.00281641	1.59993e-12	C	T	0.162741	49.905
	rs113525195	14	23499321	-0.0124075	0.00224132	3.09999e-08	A	C	0.290254	30.6451
	rs11412296	15	50366116	0.0332259	0.00234478	1.39991e-45	T	TA	0.759384	200.793
	rs11426156	3	128318179	-0.0115882	0.0020709	2.19999e-08	T	TA	0.399525	31.3122
	rs11557154	9	34107505	-0.0343719	0.00298538	1.10002e-30	T	C	0.13003	132.559
	rs11579626	1	146741960	0.0265113	0.00357752	1.29987e-13	C	A	0.084882	54.9159
	rs11584821	1	114419489	-0.0306517	0.00263623	2.99985e-31	T	C	0.176208	135.189
	rs116863223	18	709396	-0.0817874	0.00937157	2.60016e-18	A	G	0.011763	76.1637
	rs11699829	20	62157200	0.0641957	0.00602028	1.50003e-26	A	G	0.034146	113.705
	rs117034449	10	103855348	0.0374377	0.00667898	2.1e-08	A	G	0.023304	31.4194
	rs117407747	7	159117178	0.0450533	0.00611706	1.80011e-13	T	C	0.027571	54.246
	rs117512405	20	62574274	-0.0790134	0.00824611	9.49948e-22	A	G	0.017043	91.8128
	rs117630647	7	124779510	0.059565	0.00720413	1.39991e-16	A	G	0.021346	68.3627
	rs11769630	7	50257703	-0.0256807	0.00389475	4.30031e-11	A	T	0.072227	43.4765
	rs11991877	8	56664524	-0.030138	0.00318686	3.19963e-21	A	T	0.889309	89.434
	rs12369950	12	24762109	-0.0178308	0.00290205	8e-10	C	T	0.140675	37.7513
	rs12412214	10	101276256	-0.0245174	0.00222685	3.40017e-28	A	G	0.279765	121.218
	rs12451892	17	2247982	-0.0116145	0.00207578	2.19999e-08	C	T	0.380511	31.3068
	rs1291143	20	35525640	0.0493145	0.0027991	1.80011e-69	C	A	0.849026	310.393
	rs12925933	16	90141355	-0.0146622	0.00213796	7.00003e-12	C	A	0.66221	47.0326
	rs12932179	16	9072085	-0.0136257	0.0020276	1.80011e-11	G	A	0.561399	45.1599
	rs13062095	3	101267385	0.0138552	0.00214113	9.70063e-11	C	T	0.327843	41.8735
	rs131797	22	50971631	0.0243752	0.00236561	6.79986e-25	T	TAAAAA	0.235625	106.172
	rs13230646	7	23930316	-0.0173277	0.00232377	8.9002e-14	C	T	0.248945	55.6027
	rs1332941	13	41695100	0.0256552	0.00273159	5.90065e-21	G	A	0.820466	88.2104
	rs137901416	14	73418095	0.04572	0.00332355	4.70002e-43	A	G	0.100311	189.238
	rs139669835	18	729871	-0.0612563	0.0105346	6.1e-09	T	C	0.009365	33.8116
	rs139795227	1	92842367	0.0599379	0.00873247	6.70039e-12	C	A	0.014021	47.1117
	rs141214782	5	78954683	-0.0246687	0.00335723	1.99986e-13	TTATC	T	0.101206	53.9921
	rs142426306	20	62488152	-0.0504903	0.00539933	8.69961e-21	T	C	0.039544	87.4452
	rs142730696	6	26360443	0.0216931	0.00301569	6.29941e-13	TTTTTC	T	0.864083	51.7452
	rs143190905	20	62291767	-0.0723995	0.00369421	1.59993e-85	T	G	0.080404	384.086
	rs144204502	17	76183233	-0.100574	0.00913369	3.40017e-28	T	C	0.012562	121.249
	rs145114957	1	94322469	0.0272605	0.00498872	4.60002e-08	G	C	0.042648	29.86
	rs150150565	18	708207	0.063762	0.00739877	6.79986e-18	T	C	0.021455	74.2685
	rs1611236	6	29748690	-0.0160135	0.00213359	6.09958e-14	A	G	0.32687	56.3314
	rs16978028	18	42070981	-0.029945	0.00285068	8.19974e-26	T	A	0.143727	110.345
	rs17445108	12	57082058	-0.0168922	0.00300983	2e-08	A	G	0.12695	31.4984
	rs17677991	15	42032383	0.0222664	0.00210806	4.40048e-26	G	C	0.342123	111.567
	rs17803849	2	210673445	0.0273203	0.00203482	4.19952e-41	T	C	0.405161	180.268
	rs182059586	16	14652220	-0.0571159	0.00680853	4.90004e-17	C	T	0.02511	70.3732
	rs185174247	5	138914024	0.0372806	0.00435145	1.10002e-17	A	G	0.05609	73.4003
	rs188918174	2	54473646	0.0403062	0.00543604	1.20005e-13	T	C	0.036106	54.9767
	rs1907702	12	88955469	0.0150247	0.00242651	5.89997e-10	A	G	0.766771	38.3396
	rs1957937	14	96181360	0.0209365	0.00273361	1.9002e-14	T	A	0.16018	58.6591
	rs1985369	7	159119220	-0.0311893	0.00300952	3.59998e-25	G	A	0.868178	107.403
	rs201558190	6	29877483	-0.0181748	0.00217477	6.4003e-17	C	T	0.363271	69.8413
	rs201558190	6	29877484	-0.0181748	0.00217477	6.4003e-17	C	T	0.363271	69.8413
	rs202034370	2	54488018	0.102784	0.00650108	2.60016e-56	T	TA	0.97541	249.965
	rs2056726	7	99780283	-0.0228078	0.00243638	7.89951e-21	A	G	0.214376	87.6348
	rs2230590	3	49936102	-0.0158022	0.00200806	3.59998e-15	C	T	0.510897	61.9272
	rs2276182	18	51798047	0.0233529	0.00204247	2.80027e-30	G	C	0.403227	130.728
	rs2282764	4	2255063	-0.0224234	0.00289392	9.30037e-15	G	A	0.142384	60.0385
	rs2293579	11	47440758	-0.012915	0.00205481	3.29997e-10	A	G	0.386274	39.5044
	rs2306646	8	21846586	-0.0209417	0.00201898	3.29989e-25	C	G	0.559475	107.587
	rs2538745	7	76310784	-0.012942	0.002056	3.09999e-10	C	T	0.602841	39.6238
	rs2555104	2	17841243	-0.0139717	0.00203498	6.59933e-12	C	A	0.434255	47.1388
	rs2763979	6	31794592	-0.0277713	0.00208092	1.29987e-40	T	C	0.359721	178.107
	rs28363070	5	1415068	0.0755557	0.00959987	3.50026e-15	A	G	0.013389	61.9446
	rs28502153	22	17469049	-0.0215916	0.00206208	1.20005e-25	A	C	0.377958	109.637
	rs28577594	12	123895906	0.0187657	0.00224024	5.40008e-17	C	G	0.709829	70.1682
	rs2967355	16	82200103	-0.0461595	0.00238972	4.00037e-83	C	A	0.774276	373.102
	rs2977608	1	768253	0.0129483	0.00233716	2.99999e-08	C	A	0.743949	30.6937
	rs3093888	14	20812951	-0.028973	0.00452459	1.5e-10	A	G	0.05131	41.0042
	rs34550383	14	91971787	-0.0192236	0.00200412	8.60003e-22	C	CT	0.5474	92.0072
	rs34896435	9	826585	0.0154567	0.00206109	6.4003e-14	G	C	0.469158	56.2393
	rs35446936	3	169486508	-0.0940025	0.00232918	1e-200	A	G	0.243674	1628.82
	rs35500378	4	122729413	0.014467	0.00205607	1.99986e-12	CACTT	C	0.610542	49.5087
	rs35640778	20	62321128	-0.209011	0.00702087	9.59401e-195	A	G	0.020757	886.25
	rs376641875	2	54622978	-0.0265863	0.00422973	3.29997e-10	C	CATAA	0.928873	39.5085
	rs3767952	1	41231032	0.0134472	0.00238826	1.79999e-08	A	G	0.226709	31.703
	rs3785074	16	69406986	0.023863	0.00220455	2.60016e-27	G	A	0.289672	117.168
	rs3891167	18	658423	-0.0425685	0.00239551	1.20005e-70	G	A	0.253435	315.777
	rs41269079	1	45252015	0.0153617	0.0025499	1.7e-09	A	T	0.188991	36.2938
	rs41304832	20	62375508	0.0611702	0.0093095	5.00035e-11	A	G	0.012378	43.1745
	rs429358	19	45411941	0.0173498	0.00277091	3.79997e-10	C	T	0.153969	39.2052
	rs4498805	1	110910397	0.0150601	0.00200376	5.70033e-14	T	G	0.546632	56.4891
	rs450962	16	28413517	0.0142833	0.00245428	5.89997e-09	G	A	0.283779	33.8695
	rs4530278	19	33752994	0.0138793	0.0020567	1.50003e-11	T	G	0.59815	45.54
	rs45604339	14	65543102	-0.020433	0.00211433	4.30031e-22	T	C	0.34242	93.3939
	rs4616688	3	160042459	-0.0173476	0.00200198	4.49987e-18	T	G	0.525394	75.0861
	rs4695407	4	48843372	0.0141511	0.00199925	1.50003e-12	G	A	0.507843	50.101
	rs4724	17	7760397	-0.0547446	0.00312441	9.79941e-69	A	G	0.116598	307.006
	rs4731541	7	128678236	-0.0206119	0.00205962	1.39991e-23	G	C	0.624901	100.153
	rs4743037	9	109639970	0.0147971	0.00238094	5.1e-10	T	C	0.230874	38.6239
	rs55747751	5	132397351	-0.0211612	0.00375164	1.7e-08	A	G	0.077375	31.8155
	rs56061761	16	70187811	-0.0203556	0.0022296	6.90081e-20	A	G	0.332642	83.3516
	rs56178008	2	29098543	0.0143739	0.00201464	9.70063e-13	A	T	0.437497	50.9043
	rs56799554	17	41456413	-0.0259793	0.00267858	2.99985e-22	G	A	0.170183	94.0688
	rs5742915	15	74336633	0.0193377	0.00202886	1.59993e-21	C	T	0.445829	90.8459
	rs59409453	17	1666218	0.0202133	0.00230175	1.59993e-18	G	A	0.730602	77.1184
	rs6007020	22	45790132	0.0144904	0.00209637	4.79954e-12	C	T	0.367823	47.7777
	rs6054257	20	66370	-0.0141684	0.00247729	1.09999e-08	A	G	0.793522	32.7106
	rs611646	11	108177097	-0.0368309	0.00203547	3.50026e-73	A	T	0.408685	327.412
	rs61405042	7	67200	-0.0501874	0.00602955	8.49963e-17	T	C	0.029288	69.2819
	rs61748181	5	1294166	-0.059181	0.00595394	2.80027e-23	T	C	0.028928	98.7997
	rs6536702	4	164028105	0.0534148	0.00238875	9.39723e-111	A	G	0.774647	500.014
	rs6584579	10	105645725	0.0114923	0.00204674	2e-08	G	A	0.398876	31.5274
	rs6587577	1	151402045	-0.0182148	0.0026359	4.79954e-12	G	A	0.826346	47.7519
	rs6590343	11	128500215	0.0121739	0.00201444	1.5e-09	G	A	0.516385	36.5217
	rs6659669	1	185315067	-0.0117091	0.00205167	1.09999e-08	T	C	0.605095	32.5711
	rs6669563	1	32279629	0.0182358	0.00202476	2.09991e-19	A	G	0.437768	81.1153
	rs66731853	1	20916238	-0.0177791	0.00215421	1.50003e-16	A	G	0.317304	68.1151
	rs670180	13	71236611	-0.0115801	0.00203062	1.2e-08	A	T	0.569104	32.5213
	rs6751209	2	43588302	-0.0140465	0.00248465	1.6e-08	C	T	0.204231	31.9599
	rs6776756	3	128215821	-0.0174439	0.00203747	1.10002e-17	A	G	0.597562	73.3001
	rs6790988	3	170263320	0.0145728	0.00228428	1.79999e-10	G	A	0.741902	40.6993
	rs6881568	5	1670265	0.0169256	0.00207735	3.69999e-16	A	C	0.36258	66.3848
	rs7099229	10	96134685	-0.0153288	0.00224403	8.4004e-12	A	G	0.273301	46.6615
	rs7164950	15	56775385	0.0129362	0.00204001	2.30001e-10	G	A	0.405979	40.2114
	rs7209057	17	65705530	0.011819	0.00202865	5.69994e-09	A	G	0.561044	33.9428
	rs7221585	17	76195153	0.0143271	0.00247042	6.69993e-09	T	C	0.22401	33.6337
	rs73581419	14	21941148	0.0229838	0.00324156	1.29987e-12	T	C	0.106605	50.2731
	rs73730598	5	77973	0.0273632	0.00439272	4.70002e-10	A	G	0.054793	38.8031
	rs75664430	17	8064779	-0.0235179	0.0023186	3.59998e-24	G	C	0.248028	102.883
	rs76065543	16	74678063	0.0342843	0.00290708	4.19952e-32	T	C	0.137527	139.084
	rs76219171	16	50188929	0.0359839	0.00431741	7.8001e-17	A	G	0.058433	69.4656
	rs762679	8	48885436	0.0310104	0.00285024	1.39991e-27	A	T	0.856501	118.373
	rs76666449	12	120904895	0.0295125	0.00333186	8.19974e-19	C	T	0.100625	78.4582
	rs7705526	5	1285974	0.0776022	0.00216124	1e-200	A	C	0.326578	1289.26
	rs77231040	10	106280527	0.0989303	0.0134649	1.99986e-13	C	G	0.005742	53.9824
	rs7772289	6	28674322	0.017549	0.00200003	1.69981e-18	T	G	0.503081	76.9895
	rs77732866	2	58979879	0.0177942	0.00290595	9.20005e-10	A	G	0.137597	37.4956
	rs7790856	7	124459852	-0.0437199	0.00220526	1.80011e-87	T	C	0.289139	393.042
	rs78491606	3	72891547	-0.0756311	0.00741168	1.9002e-24	C	A	0.018433	104.128
	rs79977579	12	54694560	0.0281517	0.00343182	2.29985e-16	A	C	0.09555	67.2915
	rs80116508	16	3650970	-0.0352672	0.00415151	1.99986e-17	A	G	0.062356	72.1655
	rs80324517	6	204031	0.0396515	0.00466286	1.80011e-17	A	G	0.048259	72.3127
	rs8102497	19	57370055	-0.0149654	0.0020233	1.39991e-13	A	G	0.431828	54.7087
	rs8105767	19	22215441	0.0328384	0.00220117	2.49977e-50	G	A	0.29467	222.565
	rs869785	3	24347800	-0.0147303	0.00212801	4.40048e-12	C	T	0.672471	47.9155
	rs871134	4	7044380	-0.0182986	0.0020263	1.69981e-19	T	C	0.569032	81.5508
	rs932002	1	226577306	-0.0402052	0.00279667	7.29962e-47	T	C	0.150843	206.672
	rs9398196	6	109601554	-0.0143586	0.00201175	9.49948e-13	G	A	0.52005	50.942
	rs939916	11	202253	0.0241795	0.00216724	6.59933e-29	A	G	0.669967	124.475
	rs9419958	10	105675946	-0.0810098	0.00293847	2.60016e-167	C	T	0.86139	760.033
	rs9600019	13	73317585	0.0127134	0.00213096	2.39999e-09	T	C	0.335579	35.5937
	rs9878436	3	138244400	-0.0143407	0.00201819	1.20005e-12	T	C	0.434393	50.4913
	rs9940099	16	3613207	-0.033609	0.00411613	3.19963e-16	T	G	0.062718	66.6704
	rs9940099	16	3613207	-0.033609	0.00411613	3.19963e-16	T	G	0.062718	66.6704
	rs9955360	18	78008334	-0.0190311	0.00299791	2.19999e-10	A	C	0.869288	40.2987
Sepsis
	rs11068069	12	116992511	0.0829827	0.0179101	3.59923e-06	T	C	0.176434	21.4674
	rs112431283	5	159389136	-0.232949	0.0461558	4.48756e-07	A	T	0.0253229	25.4724
	rs11980516	7	41045825	0.088518	0.0180583	9.49708e-07	T	G	0.824145	24.0275
	rs12544445	8	98443863	-0.0854932	0.0182898	2.9487e-06	T	C	0.18267	21.8497
	rs139409755	16	350025	-0.166688	0.0346913	1.54828e-06	T	C	0.040868	23.087
	rs147734876	5	163582201	-0.315411	0.067812	3.29929e-06	T	G	0.0108358	21.6342
	rs147793338	6	104002954	0.193076	0.0422191	4.80386e-06	A	G	0.0301634	20.9141
	rs150753765	3	1821906	-0.272048	0.0558148	1.09297e-06	G	A	0.0156981	23.757
	rs2226602	11	87657063	0.0755843	0.0161831	3.00372e-06	T	A	0.232284	21.8142
	rs3851566	10	126981173	0.0629193	0.0137356	4.6333e-06	G	A	0.443948	20.9832
	rs4841254	8	9791143	-0.0684439	0.0143515	1.85055e-06	A	G	0.653392	22.7444
	rs7103228	11	120580767	-1.40422	0.288972	1.17774e-06	T	G	0.00102476	23.6134
	rs7103228	11	120580767	-1.40422	0.288972	1.17774e-06	T	G	0.00102476	23.6134
	rs72820148	10	109950239	0.122046	0.0264923	4.08809e-06	T	A	0.0757037	21.223
	rs73300965	14	41615034	-0.284837	0.0600711	2.11968e-06	A	C	0.0175145	22.4834
	rs80054869	4	124945785	-0.300263	0.0635077	2.26772e-06	C	T	0.0120748	22.3538
Sepsis (under 75)
	rs10500376	16	10683751	-0.108365	0.0229811	2.41268e-06	A	G	0.0930933	22.235
	rs11066657	12	114076166	-0.0725326	0.0158464	4.71151e-06	A	G	0.25009	20.951
	rs11240118	1	147225584	0.0679147	0.0148351	4.69472e-06	A	G	0.713936	20.9578
	rs28750083	11	8341543	0.0622825	0.0135975	4.64013e-06	G	C	0.583641	20.9804
	rs34783724	5	80384152	0.0683117	0.0145426	2.63536e-06	G	C	0.31189	22.0651
	rs4713940	6	36217160	-0.0778638	0.0165489	2.53752e-06	A	G	0.79405	22.1377
	rs76605533	9	100624553	0.287221	0.0617932	3.35004e-06	T	C	0.0118111	21.6048
	rs79403635	11	88068845	-0.167987	0.0363994	3.9288e-06	G	C	0.0356314	21.2992
Sepsis (28 day death)
	rs114724320	8	145246916	-0.491806	0.106933	4.24121e-06	T	C	0.0252885	21.1526
	rs12968162	18	72388668	-0.217244	0.0463773	2.80964e-06	G	A	0.176661	21.9424
	rs145413915	3	8736324	0.664576	0.140725	2.32927e-06	T	C	0.0172084	22.3022
	rs148818459	17	9570657	-0.791973	0.167574	2.2885e-06	T	C	0.0104054	22.3361
	rs17090050	18	53742508	-0.174818	0.0382454	4.85478e-06	A	G	0.256111	20.8936
	rs177999	18	20067904	0.201473	0.0438734	4.38682e-06	T	C	0.178276	21.0878
	rs190351470	11	24810013	-0.558928	0.120473	3.49349e-06	T	C	0.0201377	21.5245
	rs2484382	1	142617572	-0.30623	0.0662755	3.82719e-06	C	A	0.828907	21.3496
	rs34209645	2	224799485	0.159012	0.0337929	2.53262e-06	A	G	0.43027	22.1416
	rs470236	11	102658210	0.197506	0.0422415	2.93049e-06	G	A	0.807423	21.8616
	rs4787745	16	25738140	0.289815	0.0624656	3.49092e-06	A	G	0.92244	21.5258
	rs62340396	4	184788308	-0.462562	0.0997419	3.52501e-06	T	G	0.0291662	21.5072
	rs7155416	14	76951373	0.24324	0.0529667	4.38349e-06	T	G	0.112516	21.0894
	rs77613868	3	140189045	-0.673561	0.143755	2.79293e-06	T	C	0.013907	21.9537
	rs824453	2	19692292	0.223127	0.046789	1.85328e-06	C	T	0.149087	22.7414
	rs9955473	18	73290106	-0.169002	0.0361913	3.01655e-06	C	T	0.314691	21.806
Sepsis (critical care)
	rs11051571	12	31911931	-0.392411	0.0832608	2.44056e-06	C	G	0.369573	22.2127
	rs112291026	7	66781282	-1.02726	0.222042	3.72083e-06	G	A	0.0333933	21.4038
	rs117022102	8	71270627	1.39928	0.286221	1.0145e-06	C	T	0.0196062	23.9005
	rs145913929	2	57448255	1.29723	0.25254	2.79544e-07	C	T	0.0267004	26.386
	rs184616098	4	160676110	0.748192	0.141007	1.12021e-07	T	A	0.0905167	28.1543
	rs6684036	1	169459103	-0.497795	0.100203	6.76877e-07	T	G	0.193585	24.6797
	rs73790123	5	133425768	0.960487	0.208032	3.89314e-06	G	T	0.0376826	21.3168
	rs78078730	16	65041438	-1.1507	0.242499	2.08324e-06	T	C	0.0275784	22.5167
	rs79334757	18	39923475	1.34563	0.287918	2.95876e-06	T	A	0.0198936	21.8431
	rs80135360	5	150736605	1.41451	0.287282	8.48907e-07	A	G	0.018718	24.2435
Sepsis (28 day death in critical care)
	rs10132940	14	83443797	0.309993	0.0634891	1.04686e-06	A	T	0.108061	23.84
	rs114583226	2	236263914	0.530321	0.0982385	6.72744e-08	A	C	0.042588	29.1417
	rs12644781	4	30668030	0.200086	0.03948	4.01957e-07	T	C	0.55882	25.685
	rs149106381	1	224643268	-0.743711	0.160754	3.72083e-06	A	G	0.0158476	21.4035
	rs4891761	18	67297844	-0.260946	0.0552628	2.33631e-06	A	T	0.850748	22.2964
	rs57348191	7	119833466	-0.686104	0.148414	3.78382e-06	A	T	0.0211451	21.3713
	rs72700749	9	12458753	-0.353602	0.069956	4.31211e-07	T	A	0.0857442	25.5493
	rs8137707	22	44401191	0.288827	0.058852	9.21616e-07	T	C	0.127964	24.0854

## Sheet: Table S3
Supplementary Table S3. Results of forward and reverse MR under different methodologies.
Exposure	Outcome	nSNPs	Methods	OR	95%CI-Low	95%CI-Up	OR(95% CI)	β	SE	β (SE)	P value
The forward MR analysis
Telomere length	Sepsis	151	MR Egger	1.222	1.002	1.491	1.222(1.002-1.491)	0.201	0.101	0.201(0.101)	0.050
			Weighted median	1.110	0.937	1.315	1.110(0.937-1.315)	0.104	0.086	0.104(0.086)	0.228
			Inverse variance weighted	1.161	1.039	1.297	1.161(1.039-1.297)	0.150	0.057	0.150(0.057)	0.008
			Simple mode	1.273	0.887	1.828	1.273(0.887-1.828)	0.241	0.184	0.241(0.184)	0.193
			Weighted mode	1.254	1.045	1.505	1.254(1.045-1.505)	0.227	0.093	0.227(0.093)	0.016
	Sepsis (under 75)	151	MR Egger	1.194	0.981	1.452	1.194(0.981-1.452)	0.177	0.100	0.177(0.100)	0.078
			Weighted median	1.086	0.923	1.278	1.086(0.923-1.278)	0.083	0.083	0.083(0.083)	0.318
			Inverse variance weighted	1.072	0.961	1.197	1.072(0.961-1.197)	0.070	0.056	0.070(0.056)	0.212
			Simple mode	1.018	0.693	1.496	1.018(0.693-1.496)	0.018	0.196	0.018(0.196)	0.928
			Weighted mode	1.207	0.994	1.465	1.207(0.994-1.465)	0.188	0.099	0.188(0.099)	0.060
	Sepsis (28 day death)	151	MR Egger	1.007	0.649	1.565	1.007(0.649-1.565)	0.007	0.225	0.007(0.225)	0.974
			Weighted median	0.906	0.604	1.359	0.906(0.604-1.359)	-0.099	0.207	-0.099(0.207)	0.633
			Inverse variance weighted	1.049	0.820	1.342	1.049(0.820-1.342)	0.048	0.126	0.048(0.126)	0.701
			Simple mode	0.462	0.187	1.139	0.462(0.187-1.139)	-0.772	0.460	-0.772(0.460)	0.096
			Weighted mode	0.885	0.550	1.422	0.885(0.550-1.422)	-0.122	0.242	-0.122(0.242)	0.614
	Sepsis (critical care)	151	MR Egger	1.543	0.919	2.590	1.543(0.919-2.590)	0.434	0.264	0.434(0.264)	0.103
			Weighted median	1.559	0.981	2.479	1.559(0.981-2.479)	0.444	0.237	0.444(0.237)	0.060
			Inverse variance weighted	1.127	0.844	1.506	1.127(0.844-1.506)	0.120	0.148	0.120(0.148)	0.419
			Simple mode	1.961	0.674	5.702	1.961(0.674-5.702)	0.674	0.545	0.674(0.545)	0.218
			Weighted mode	1.642	0.969	2.780	1.642(0.969-2.780)	0.496	0.269	0.496(0.269)	0.067
	Sepsis (28 day death in critical care)	151	MR Egger	0.921	0.320	2.653	0.921(0.320-2.653)	-0.082	0.540	-0.082(0.540)	0.879
			Weighted median	0.898	0.338	2.388	0.898(0.338-2.388)	-0.107	0.499	-0.107(0.499)	0.830
			Inverse variance weighted	1.414	0.783	2.554	1.414(0.783-2.554)	0.346	0.302	0.346(0.302)	0.251
			Simple mode	8.753	0.938	81.651	8.753(0.938-81.651)	2.169	1.139	2.169(1.139)	0.059
			Weighted mode	0.800	0.256	2.502	0.800(0.256-2.502)	-0.224	0.582	-0.224(0.582)	0.701
The reverse MR analysis
Sepsis	Telomere length	15	MR Egger	1.010	0.985	1.036	1.010(0.985-1.036)	0.010	0.013	0.010(0.013)	0.446
			Weighted median	1.004	0.983	1.026	1.004(0.983-1.026)	0.004	0.011	0.004(0.011)	0.716
			Inverse variance weighted	1.008	0.994	1.023	1.008(0.994-1.023)	0.008	0.007	0.008(0.007)	0.265
			Simple mode	0.995	0.962	1.029	0.995(0.962-1.029)	-0.005	0.017	-0.005(0.017)	0.768
			Weighted mode	1.001	0.973	1.030	1.001(0.973-1.030)	0.001	0.015	0.001(0.015)	0.943
Sepsis (under 75)		7	MR Egger	1.079	0.997	1.169	1.079(0.997-1.169)	0.076	0.041	0.076(0.041)	0.119
			Weighted median	1.027	0.991	1.063	1.027(0.991-1.063)	0.026	0.018	0.026(0.018)	0.144
			Inverse variance weighted	1.025	0.994	1.057	1.025(0.994-1.057)	0.025	0.157	0.025(0.157)	0.116
			Simple mode	1.044	0.985	1.107	1.044(0.985-1.107)	0.043	0.030	0.043(0.030)	0.199
			Weighted mode	1.038	0.982	1.097	1.038(0.982-1.097)	0.037	0.028	0.037(0.028)	0.236
Sepsis (28 day death)		16	MR Egger	0.994	0.975	1.013	0.994(0.975-1.013)	-0.006	0.010	-0.006(0.010)	0.533
			Weighted median	1.000	0.991	1.009	1.000(0.991-1.009)	<-0.001	0.004	<-0.001(0.004)	0.948
			Inverse variance weighted	1.004	0.996	1.012	1.004(0.996-1.012)	0.004	0.004	0.004(0.004)	0.358
			Simple mode	0.998	0.985	1.012	0.998(0.985-1.012)	-0.002	0.007	-0.002(0.007)	0.783
			Weighted mode	0.998	0.985	1.012	0.998(0.985-1.012)	-0.002	0.007	-0.002(0.007)	0.783
Sepsis (critical care)		8	MR Egger	0.991	0.972	1.010	0.991(0.972-1.010)	-0.010	0.010	-0.010(0.010)	0.369
			Weighted median	0.997	0.988	1.006	0.997(0.988-1.006)	-0.003	0.005	-0.003(0.005)	0.516
			Inverse variance weighted	0.998	0.991	1.005	0.998(0.991-1.005)	-0.002	0.004	-0.002(0.004)	0.546
			Simple mode	0.996	0.981	1.010	0.996(0.981-1.010)	-0.004	0.008	-0.004(0.008)	0.586
			Weighted mode	0.996	0.981	1.011	0.996(0.981-1.011)	-0.004	0.008	-0.004(0.008)	0.591
Sepsis (28 day death in critical care)		10	MR Egger	1.005	0.995	1.015	1.005(0.995-1.015)	0.005	0.005	0.005(0.005)	0.347
			Weighted median	1.003	0.998	1.007	1.003(0.998-1.007)	0.003	0.002	0.003(0.002)	0.265
			Inverse variance weighted	1.001	0.997	1.005	1.001(0.997-1.005)	0.001	0.002	0.001(0.002)	0.709
			Simple mode	1.005	0.997	1.013	1.005(0.997-1.013)	0.005	0.004	0.005(0.004)	0.264
			Weighted mode	1.004	0.997	1.012	1.004(0.997-1.012)	0.004	0.004	0.004(0.004)	0.289

## Sheet: Table S4
Supplementary Table S4. Pleiotropy and heterogeneity analysis.
			MR‐Egger regression			Heterogeneity analyses			MR-PRESSO
Exposure	Outcome	nSNPs	Intercept	SE	p_intercept	Method	Q	Q_pval	Global test p	Correct p *	RSSobs	Remove SNP
The forward MR analysis
Telomere length	Sepsis	151	-0.002	0.003	0.545	MR Egger	180.768	0.039	0.009	NA	183.392	NA
						Inverse variance weighted	181.215	0.042
	Sepsis (under 75)	151	-0.004	0.003	0.198	MR Egger	183.227	0.030	0.214	NA	187.631	NA
						Inverse variance weighted	185.287	0.027
	Sepsis (28 day death)	151	0.001	0.006	0.826	MR Egger	148.015	0.507	0.699	NA	149.745	NA
						Inverse variance weighted	148.063	0.529
	Sepsis (critical care)	151	-0.01	0.007	0.154	MR Egger	140.129	0.686	0.407	NA	144.124	NA
						Inverse variance weighted	142.182	0.663
	Sepsis (28 day death in critical care)	151	0.014	0.015	0.34	MR Egger	154.939	0.353	0.253	NA	158.015	NA
						Inverse variance weighted	155.891	0.354
The reverse MR analysis
Sepsis	Telomere length	15	<0.001	0.002	0.875	MR Egger	9.511	0.733	0.198	NA	10.730	NA
						Inverse variance weighted	9.536	0.795
Sepsis (under 75)		7	-0.005	0.004	0.232	MR Egger	7.289	0.200	0.167	NA	13.595	rs114920411
						Inverse variance weighted	9.988	0.125
Sepsis (28 day death)		16	0.003	0.002	0.277	MR Egger	21.499	0.090	0.372	NA	26.663	NA
						Inverse variance weighted	23.468	0.075
Sepsis (critical care)		8	0.003	0.003	0.452	MR Egger	4.166	0.652	0.490	NA	6.219	NA
						Inverse variance weighted	4.811	0.683
Sepsis (28 day death in critical care)		10	-0.003	0.004	0.379	MR Egger	14.063	0.080	0.717	NA	19.122	NA
						Inverse variance weighted	15.587	0.076
